# Supplementary material for: The Halogen Bond in Weakly Bonded Complexes and the Consequences for Aromaticity and Spin-Orbit Coupling
Source: Molecules. 2023 Jan 12;28(2):772. doi: 10.3390/molecules28020772 (PMC9865902; doi:10.3390/molecules28020772)
Supplement: Supplementary file 1 [file molecules-28-00772-s001.zip]

Archive with 1 entries (1 files):
- molecules-2031474-supplementary.pdf
